# Supplementary material for: Differential engagement of the posterior cingulate cortex during cognitive restructuring of negative self- and social beliefs
Source: Soc Cogn Affect Neurosci. 2023 May 2;18(1):nsad024. doi: 10.1093/scan/nsad024 (PMC10182822; doi:10.1093/scan/nsad024)
Supplement: nsad024_Supp [file nsad024_supp.zip]

Archive with 1 entries (1 files):
- scan-22-227-File002.docx
